# Supplementary material for: Sequence Variability of pXO1-Located Pathogenicity Genes of Bacillus anthracis Natural Strains of Different Geographic Origin
Source: Pathogens. 2021 Nov 29;10(12):1556. doi: 10.3390/pathogens10121556 (PMC8703917; doi:10.3390/pathogens10121556)
Supplement: Supplementary file 1 [file pathogens-10-01556-s001.zip]

Archive with 1 entries (1 files):
- pathogens-1448533-supplementary.pdf
